# Supplementary material for: Impact of the COVID-19 pandemic on the provision and uptake of services for the prevention of mother-to-child transmission of HIV in Zimbabwe
Source: PLOS Glob Public Health. 2023 Aug 14;3(8):e0002296. doi: 10.1371/journal.pgph.0002296 (PMC10424857; doi:10.1371/journal.pgph.0002296)
Supplement: S1 Data — (XLSX) [file pgph.0002296.s016.xlsx]

## Sheet: Data dictionary
This file contains the following variables, used for the analysis of the paper: IMPACT OF THE COVID-19 PANDEMIC ON THE PROVISION AND UPTAKE OF SERVICES FOR THE PREVENTION OF MOTHER-TO-CHILD TRANSMISSION OF HIV IN ZIMBABWE
DHIS (see DHIS-2 Monthly summary return form, included as a supplementary file, for definition of indicators)
month
p1	Indicator p1
p2	Indicator p2
p3	Indicator p3
p4_6	Indicators p4+p6, unavailable seperately
p5	Indicator p5
p9	Indicator p9
p10_11	Indicators p10+p11, unavailable seperately
p16	Indicator p16
p22	Indicator p22
p23	Indicator p23
p26_28	Indicators p26+p28, unavailable seperately
p31	Indicator p31
p32	Indicator p32
p33	Indicator p33
p34	Indicator p34
p35	Indicator p35
p36	Indicator p36
ZIMSTAT
year
expectpreg	Number of pregnant women
Spectrum
year
infhiv	Number of HIV-exposed infants born
preghiv	Number of pregnant women with HIV

## Sheet: DHIS
month	p1	p2	p3	p4_6	p5	p9	p10_11	p16	p22	p23	p26_28	p31	p32	p33	p34	p35	p36
Jan 2017	39046	2922	35686	1880	16777	2768	1921	1326	30412	4385	292	0	4389	3417	4398	146	195
Feb 2017	34912	2815	31689	1773	16001	2702	1759	1164	28472	4226	279	0	4150	3337	4359	121	143
Mar 2017	38393	3090	34830	1774	17652	2977	1799	1171	31646	4630	316	0	4564	4069	5455	167	211
Apr 2017	31330	2609	28622	1434	14520	2526	1410	1075	29903	4259	252	0	4161	3561	4571	112	138
May 2017	42561	3295	36852	1838	17282	3231	1817	1194	31155	4413	300	0	4411	3894	5200	161	174
Jun 2017	36723	3076	33288	1620	16916	3071	1561	1113	30565	4320	228	0	4256	3777	4976	142	169
Jul 2017	34641	3046	31266	1523	16900	3001	1489	998	31194	4022	284	0	4143	3735	4889	133	147
Aug 2017	36067	3153	32131	1692	18972	3084	1644	913	29068	3825	282	0	3860	3569	4530	116	140
Sep 2017	35316	3105	30821	1780	16828	3064	1785	1023	32196	4133	420	0	4097	3318	4241	127	166
Oct 2017	37019	3186	32883	1923	16244	3120	1751	918	30276	4208	414	0	3270	3436	4540	126	158
Nov 2017	35572	3157	31754	1825	16737	2947	1841	803	27032	3673	534	0	3587	3463	4356	115	142
Dec 2017	30556	2668	27553	1437	14453	2511	1376	881	27953	3755	286	0	3206	3172	3932	95	132
Jan 2018	46069	3868	41101	1879	19644	3651	1932	1194	30435	4104	374	54	3540	3772	4756	140	193
Feb 2018	33798	2779	30156	1308	17236	2704	1329	932	27496	3630	339	61	3014	3594	4318	80	162
Mar 2018	37751	3195	33886	1595	17482	3152	1650	1034	31397	4032	405	34	3912	3794	4716	128	146
Apr 2018	34658	2992	31303	1367	16400	2901	1382	926	30490	3731	311	47	3668	3856	4467	109	123
May 2018	40473	3446	37005	1439	18405	3402	1443	926	31873	3898	380	127	3888	3950	4608	99	132
Jun 2018	36067	3129	33336	1353	17636	3053	1484	809	30298	3605	533	245	3618	3538	4300	93	112
Jul 2018	34923	3149	31700	1407	18420	3103	1318	876	30626	3765	425	211	3699	3718	4524	105	116
Aug 2018	38648	3664	34769	1497	20162	3586	1395	910	31406	3640	453	252	3608	3686	4648	93	121
Sep 2018	36585	3178	32754	1337	17715	3189	1307	626	31706	3634	498	234	3823	3280	4248	121	136
Oct 2018	40766	3601	36525	1466	18461	3627	1518	829	30664	3726	610	329	3700	3907	4813	119	161
Nov 2018	36832	3162	32894	1462	17129	3110	1440	730	30061	3562	329	307	3578	3943	5117	116	111
Dec 2018	31905	2790	28662	1034	15258	2724	962	755	30149	3699	342	269	3731	3088	3967	92	116
Jan 2019	42861	3707	38539	1511	18760	3549	1551	761	30978	3982	237	321	3903	3691	4320	106	185
Feb 2019	38031	3295	34405	1326	16735	3159	1329	723	28088	3804	374	342	3440	3419	4508	141	141
Mar 2019	38925	3559	34850	1312	17635	3418	1324	683	31670	4231	301	470	3755	3816	4929	137	117
Apr 2019	36181	3135	32522	1105	16836	2964	1127	699	30892	3914	451	375	3655	3810	4749	106	110
May 2019	39854	3389	35813	1269	17989	3335	1301	691	32700	4386	231	443	3702	3924	4870	114	99
Jun 2019	35278	3117	31579	1085	16555	3057	1106	697	30574	4004	276	358	3556	3588	4514	113	102
Jul 2019	40049	3667	35456	1267	18578	3573	1281	736	31866	3918	257	361	3590	3801	4889	104	88
Aug 2019	35116	3334	31110	1135	17816	3203	1146	855	32204	3815	219	306	3350	3616	4615	104	103
Sep 2019	38286	3443	31652	1106	15740	3113	1107	551	30155	3719	164	362	3435	3271	4046	103	88
Oct 2019	39985	3440	35674	1263	15760	3338	1261	544	29545	3881	261	318	3313	3672	4598	97	88
Nov 2019	32400	2851	28936	1069	14314	2721	1082	443	26071	3569	198	288	2930	3168	4051	92	91
Dec 2019	28070	2316	24909	829	12117	2254	982	530	24856	4303	150	305	2751	2608	3123	56	55
Jan 2020	46780	3748	42574	1365	17984	3712	1410	797	31527	4034	211	620	3373	3819	4806	120	77
Feb 2020	37087	2892	33362	1027	15478	2825	1044	686	28649	3583	175	407	3399	3332	4325	86	70
Mar 2020	36825	2954	33253	1087	14681	2947	1039	800	30430	3969	155	382	3095	3587	4142	84	72
Apr 2020	19651	1518	16947	484	6513	1489	476	943	28446	3609	72	251	2945	2670	3087	78	62
May 2020	43911	3429	38646	1116	10678	3411	1087	1102	30322	3887	125	243	3557	3269	4101	84	88
Jun 2020	45316	3698	39302	1193	11201	3638	1196	966	28981	3379	125	125	2918	3454	4365	84	89
Jul 2020	39527	3256	34215	1001	10840	3171	975	903	26772	2983	111	126	2772	3155	4322	73	63
Aug 2020	36666	3216	31930	930	10966	3138	937	969	27174	3116	98	76	2724	2873	3958	45	33
Sep 2020	43376	3455	37888	1131	13028	3403	1163	1055	29819	3279	144	102	2902	2734	4292	76	70
Oct 2020	40272	3413	35740	1215	14821	3288	1116	1113	31065	3657	230	117	3297	2929	4464	91	66
Nov 2020	38918	2954	33884	1150	14165	2912	1053	949	29887	3395	283	106	3048	3130	5078	80	73
Dec 2020	33274	2762	29474	953	12502	2542	974	1063	32175	3799	239	244	3868	3165	5434	70	63
Jan 2021	36027	2660	31385	994	11829	2618	993	900	28567	3426	240	242	3087	3251	4965	64	60
Feb 2021	39006	2805	34139	1051	12223	2762	1103	967	27596	3267	401	318	2773	3474	5765	83	79
Mar 2021	46015	3371	41304	1353	14873	3286	1276	1073	31254	3493	345	338	3134	3881	7092	107	109
Apr 2021	37659	2846	33850	1021	12670	2727	1050	901	32172	3540	231	291	3101	3193	6603	86	76
May 2021	36711	2710	32302	1001	13014	2688	1007	1172	29622	3639	149	309	3370	3142	6293	68	64
Jun 2021	40301	3019	36019	1229	13892	2921	1062	1011	33388	3732	328	297	2976	3189	6120	96	85
Jul 2021	35024	2459	30213	910	11790	2386	881	1142	35433	3878	179	274	3147	3034	5082	48	66
Aug 2021	38189	2943	34491	1119	13260	2881	1059	1081	32935	3904	373	213	2862	3215	5586	58	57
Sep 2021	39275	2989	35400	1190	13544	2876	1192	971	35989	4166	479	315	3045	3151	5942	117	61

## Sheet: ZIMSTAT
year	expectpreg
2015	39483.2
2016	19213.5
2017	40436.5
2018	40921.8
2019	41412.8
2020	41909.8
2021	42412.7

## Sheet: Spectrum
year	infhiv	preghiv
2015	641.417	5776.67
2016	549.333	5608.25
2017	479.333	5474.08
2018	426.333	5301.25
2019	392.417	5106.42
2020	426.083	4895.17
